# Supplementary material for: Identification of Serum MicroRNAs as Novel Non-Invasive Biomarkers for Early Detection of Gastric Cancer
Source: PLoS One. 2012 Mar 14;7(3):e33608. doi: 10.1371/journal.pone.0033608 (PMC3303856; doi:10.1371/journal.pone.0033608)
Supplement: Table S1 — (XLS) [file pone.0033608.s002.xls]

## Sheet: Sheet1
Supplementary table 1
The list of upregulated (change >2-fold as a cut-off level) and downregulated (change <0.5-fold as a cut-off level) miRNAs in the GC serum pool compared to control serum pool on the real-time qRT-PCR-based miRNA profiling array
miRNAs	GC serum pool		Control serum pool		Relative Quantity (GC vs. Control)
	Average Ct	Normalized average Ct*	Average Ct	Normalized average Ct*
hsa-miR-376c	27.35	5.45	-	14.74	624.6
hsa-let-7e	23.54	1.64	35.95	10.7	531.54
hsa-miR-27b	27.9	6.01	-	14.74	425.54
hsa-miR-128	28.02	6.12	-	14.74	392.27
hsa-miR-28-5p	28.26	6.37	-	14.74	331.67
hsa-miR-598	28.43	6.53	-	14.74	295.72
hsa-miR-301a	28.59	6.69	-	14.74	264.64
hsa-miR-127-3p	28.71	6.81	-	14.74	243.49
hsa-miR-433	28.78	6.88	-	14.74	232.65
hsa-miR-224	28.98	7.09	-	14.74	201.41
hsa-miR-18a	28.19	6.3	39.03	13.77	178.14
hsa-miR-376a	27.61	5.71	38.1	12.84	139.95
hsa-miR-139-3p	26.5	4.6	36.94	11.68	135
hsa-miR-142-5p	29.59	7.69	-	14.74	132.36
hsa-miR-142-3p	25.32	3.42	35.43	10.17	107.55
hsa-miR-382	26.02	4.12	36.12	10.86	106.7
hsa-miR-143	29.92	8.02	-	14.74	105.11
hsa-miR-370	30.1	8.2	-	14.74	92.84
hsa-miR-487b	30.1	8.21	-	14.74	92.57
hsa-let-7g	25.67	3.77	35.55	10.29	91.43
hsa-miR-221	23.5	1.61	33.31	8.05	87.12
hsa-miR-133b	30.38	8.48	-	14.74	76.61
hsa-miR-211	30.93	9.04	-	14.74	52.09
hsa-miR-889	30.94	9.05	-	14.74	51.71
hsa-miR-196b	30.95	9.06	-	14.74	51.45
hsa-miR-411	31.12	9.22	-	14.74	45.85
hsa-miR-590-5p	24.97	3.08	33.82	8.56	44.63
hsa-miR-628-5p	31.21	9.31	-	14.74	43.16
hsa-miR-452	31.26	9.36	-	14.74	41.64
hsa-miR-576-3p	31.4	9.51	-	14.74	37.67
hsa-miR-629	31.42	9.53	-	14.74	37.08
hsa-miR-134	24.81	2.91	33.26	8	34.12
hsa-miR-146a	18.87	-3.03	27.31	2.05	33.75
hsa-miR-199a-3	23.97	2.08	32.4	7.14	33.5
hsa-miR-32	31.59	9.7	-	14.74	32.98
hsa-miR-21	23.07	1.17	31.44	6.18	32.07
hsa-miR-29c	27.25	5.36	35.61	10.35	31.77
hsa-miR-493	31.72	9.82	-	14.74	30.28
hsa-miR-337-5p	31.73	9.83	-	14.74	30
hsa-miR-362-5p	31.79	9.89	-	14.74	28.88
hsa-miR-410	26.92	5.02	35.03	9.77	26.86
hsa-miR-579	31.92	10.02	-	14.74	26.28
hsa-miR-301b	31.93	10.03	-	14.74	26.12
hsa-miR-24	19.01	-2.89	26.97	1.71	24.32
hsa-miR-19a	25.1	3.2	33.06	7.8	24.26
hsa-miR-106b	25.61	3.72	33.57	8.31	24.09
hsa-miR-374a	26.61	4.72	34.55	9.29	23.76
hsa-miR-26a	24.19	2.29	32.08	6.82	23.12
hsa-miR-744	26.44	4.54	34.17	8.91	20.63
hsa-miR-138	32.41	10.52	-	14.74	18.68
hsa-miR-27a	25.38	3.48	32.89	7.63	17.74
hsa-miR-539	28.13	6.23	35.56	10.31	16.87
hsa-miR-454	26.88	4.98	34.28	9.02	16.52
hsa-miR-335	26.37	4.47	33.69	8.43	15.52
hsa-miR-340	26.7	4.81	33.94	8.69	14.7
hsa-miR-374b	25.87	3.98	33.1	7.84	14.51
hsa-miR-184	32.78	10.89	-	14.74	14.46
hsa-miR-361-5p	28.57	6.68	35.74	10.48	13.95
hsa-miR-545	32.84	10.95	-	14.74	13.86
hsa-miR-339-3p	25.8	3.9	32.91	7.65	13.43
hsa-miR-15b	26.12	4.23	33.11	7.85	12.36
hsa-miR-140-5p	25.77	3.88	32.76	7.5	12.32
hsa-miR-495	28.52	6.62	35.47	10.21	12.02
hsa-miR-146b-5	24.56	2.67	31.44	6.18	11.44
hsa-miR-210	26.92	5.03	33.75	8.49	11.01
hsa-miR-148b	29.14	7.25	35.95	10.69	10.89
hsa-miR-126	19.59	-2.31	26.31	1.05	10.26
hsa-miR-874	28.61	6.71	35.31	10.05	10.08
hsa-let-7d	26.45	4.56	33.08	7.82	9.62
hsa-miR-19b	20.65	-1.25	27.1	1.84	8.5
hsa-miR-223	17.6	-4.3	23.9	-1.36	7.67
hsa-miR-28-3p	23.88	1.98	30.07	4.81	7.1
hsa-miR-491-5p	29.49	7.6	35.66	10.4	6.96
hsa-miR-20a	20.64	-1.26	26.76	1.5	6.75
hsa-miR-26b	26.27	4.37	32.38	7.13	6.75
hsa-miR-339-5p	28.21	6.31	34.3	9.04	6.64
hsa-miR-132	25.9	4	31.97	6.71	6.55
hsa-miR-200c	28.37	6.47	34.36	9.1	6.19
hsa-miR-652	26.33	4.43	32.31	7.05	6.16
hsa-miR-191	19.85	-2.05	25.82	0.56	6.08
hsa-miR-186	22.77	0.88	28.64	3.38	5.66
hsa-miR-671-3p	29.81	7.92	35.51	10.25	5.04
hsa-miR-328	23.9	2	29.54	4.28	4.85
hsa-miR-17	20.35	-1.54	25.98	0.72	4.8
hsa-miR-106a	20.33	-1.56	25.96	0.7	4.8
hsa-miR-324-5p	27.7	5.8	33.3	8.04	4.71
hsa-miR-222	21.22	-0.68	26.75	1.49	4.5
hsa-miR-330-3p	31.22	9.33	36.67	11.41	4.24
hsa-miR-485-3p	28.58	6.68	33.99	8.73	4.13
hsa-miR-29a	27.28	5.38	32.64	7.38	4
hsa-miR-148a	28.46	6.56	33.81	8.55	3.97
hsa-miR-30b	24.39	2.49	29.72	4.46	3.92
hsa-miR-331-3p	24.88	2.98	30.08	4.82	3.58
hsa-let-7c	30.17	8.28	35.33	10.07	3.46
hsa-miR-133a	25.5	3.6	30.63	5.37	3.41
hsa-miR-185	25.91	4.01	31.02	5.76	3.36
hsa-miR-379	30.74	8.84	35.76	10.5	3.16
hsa-miR-574-3p	24.11	2.22	29.1	3.84	3.09
hsa-miR-139-5p	24.44	2.54	29.39	4.13	3.01
hsa-miR-520b	-	18.1	39.53	14.27	0.07
hsa-miR-422a	35.13	13.23	34.45	9.19	0.06
hsa-miR-520f	-	18.1	38.9	13.64	0.05
hsa-miR-597	34.73	12.84	33.58	8.32	0.04
hsa-miR-508-3p	-	18.1	38.62	13.36	0.04
hsa-miR-412	-	18.1	38.26	13	0.03
hsa-miR-208	-	18.1	37.69	12.43	0.02
hsa-miR-183	37.24	15.35	34.9	9.64	0.02
hsa-miR-219-1-3p	-	18.1	37.39	12.13	0.02
hsa-miR-346	39.36	17.47	36.71	11.45	0.02
hsa-miR-521	38.39	16.49	35.34	10.08	0.01
hsa-miR-520d-5p	37.53	15.64	34.38	9.12	0.01
hsa-miR-100	31.3	9.4	32.46	7.2	0.22
hsa-miR-107	37.79	15.89	-	14.74	0.45
hsa-miR-10b	37.97	16.07	-	14.74	0.4
hsa-miR-150	22.15	0.25	24.29	-0.97	0.43
hsa-miR-193a-5p	28.86	6.96	30.26	5	0.26
hsa-miR-193b	28.66	6.76	29.36	4.1	0.16
hsa-miR-194	31.74	9.84	33.87	8.61	0.43
hsa-miR-202	34.41	12.51	34.73	9.47	0.12
hsa-miR-212	31.44	9.54	33.32	8.06	0.36
hsa-miR-214	31.27	9.38	33.6	8.34	0.49
hsa-miR-29b	35.79	13.89	35.85	10.59	0.1
hsa-miR-331-5p	37.76	15.87	-	14.74	0.46
hsa-miR-34a	32.48	10.58	34.47	9.21	0.39
hsa-miR-365	31.05	9.15	33.07	7.81	0.4
hsa-miR-375	29.91	8.01	30.94	5.68	0.2
hsa-miR-451	25.18	3.28	26.88	1.62	0.32
hsa-miR-485-5p	39.06	17.17	-	14.74	0.19
hsa-miR-486-3p	30.29	8.4	31.64	6.38	0.25
hsa-miR-486-5p	24.22	2.33	25.03	-0.23	0.17
hsa-miR-519e	39.31	17.41	-	14.74	0.16
hsa-miR-520g	39.21	17.31	-	14.74	0.17
hsa-miR-548b-5p	35.44	13.54	35.58	10.32	0.11
hsa-miR-636	31.98	10.08	34.3	9.04	0.49
hsa-miR-885-5p	26.47	4.57	28.08	2.82	0.3
hsa-miR-886-3p	32.7	10.8	32.93	7.68	0.11
hsa-miR-92a	20.35	-1.55	21.84	-3.42	0.27
hsa-miR-98	38.47	16.57	-	14.74	0.28
hsa-miR-99a	33.64	11.74	35.1	9.84	0.27
ath-miR159a	21.9	-	25.26	-	-
*Normalized to the spiked-in ath-miR159a
